# Supplementary material for: Probable European-profile Borrelia-associated myocarditis in an Australian patient with immune resolution following early therapy: a case report
Source: Front Med (Lausanne). 2026 Apr 15;13:1784007. doi: 10.3389/fmed.2026.1784007 (PMC13126735; doi:10.3389/fmed.2026.1784007)
Supplement: Supplementary file 2 [file Data_Sheet_2.xlsx]

## Sheet: Suppl. Table S1 - Serology
Supplementary Table S1. Longitudinal Serologic Evolution and Clinical Recovery in an Australian Patient Following Borrelia-Associated Myocarditis
Date	ELISA IgG	ELISA IgM	WB IgG	WB IgM	WB Bands* Summary	Diagnosis	Treatment	Antibiotics	Recovery	Comment
2022-11-18	Positive	Not Tested	Positive	Negative	9 bands: p41 (not reported), p39, VlsE×3 (Ba, Bb, Bg), OspC (25 kDa), p58 (weak), p83, Lba Not Detected (ND): p18, p19, p20, p21	The first laboratory evidence of Borrelia IgG seroreactivity occurred on 18 November 2022 (SO +13 weeks). Serology consistent with disseminated-phase infection (pre-treatment); consistent with multispecies reactivity pattern - B. afzelii ± B. garinii exposure presenting as cellulitis/myocarditis.	FNOT	cefalexin (oral) short course, ceased due to intolerance	Unwell, post-tick bite	Returned from overseas travel to tick-endemic regions of Scandinavia (Denmark and Sweden); no tick bite or acute illness reported at time of return. Date of suspected tick exposure in Australia (North Head, Sydney): 15/08/2022. Strong IgG; VlsE×3 indicates early multispecies reactivity (Ba/Bb/Bg). Initial alternative diagnosis. CRP 20.3 mg/L; CD19⁺/NK low; ANA 1:80; Multiplex PCT on stool for pat…
2022-12-29	Positive	Positive	Positive	Positive	9 bands: p41 (not reported), p39, VlsE×3 (Ba, Bb, Bg), OspC (25 kDa), p58 (weak), p83, Lba ND: p18, p19, p20, p21	Confirmation: IgG and IgM seroreactivity. Serology consistent with disseminated-phase infection (pre-treatment); Tick-borne disease/myocarditis consistent with multispecies reactivity pattern - B. afzelii ± B. garinii exposure presenting as cellulitis/myocarditis. (European pattern)	Pre-treatment (SO + 18–19 weeks; Day ~136)	-	Diagnosis; Active Infection; Still unwell	Robust immune response; VlsE×3 persists; acute infection. CK 340 transient—infectious, not autoimmune.
2023-02-01	Positive	Positive	Positive	Positive	9 bands*: p41 (not reported), VlsE×3 (Ba, Bb, Bg), OspC (25 kDa), p39, p58, p83, Lba ND: p18, p19, p20, p21	SO + ~24 weeks = Analytical Day 0 (baseline pre-treatment timepoint); Treatment Day 1 initiated immediately after sampling. Serology consistent with disseminated-phase infection (pre-treatment); Lyme-like illness consistent with exposure to B. afzelii ± B. garinii (VlsE/p39/p83/OspC pattern)	Pre-treatment clinical and laboratory assessment (Analytical Day 0); ceftriaxone commenced same day (Treatment Day 1)	Ceftriaxone IV 2 g once daily for 28 days (Treatment Day 1 initiated 01-Feb-2023 following baseline blood collection); oral doxycycline commenced 21-Feb-2023 for 90 days.	Treatment ongoing	Broad VlsE/OspC reactivity; broad genospecies reactivity pattern. HQS 47 / KPS 70 (20 Jan). Early biochemical response: CRP 2.8; CD19⁺/NK remain low → active infection phase.
2023-05-02	Positive	Positive	Positive	Positive	9 bands*: p41 (not reported), VlsE×3 (Ba, Bb, Bg), OspC, p39, p58, p83, Lba (weak) ND: p18, p19, p20, p21	Post-treatment serologic contraction consistent with multispecies B. afzelii ± B. garinii exposure (VlsE/p39/p83/OspC pattern)	Post-treatment (4 months; ~16 weeks; Treatment Day 91)	Follow-up assessment in early May 2023; oral doxycycline continued to completion on 21-May-2023 (per electronic medical record).	Treatment completed	Although follow-up assessment occurred in early May 2023, oral doxycycline therapy continued until 21 May 2023 as documented in the electronic medical record. Broad VlsE/OspC reactivity; systemic spread across genospecies (Ba/Bb/Bg). HQS 43 / KPS 80 (11 Apr 2023) — moderate–severe burden prior to therapy. Serology still broad but no new bands. Systemic burden decreasing. RF stable 42–45 IU/mL (in…
2023-08-16	Positive	Positive	Positive	Negative	9 bands*: p41 (not reported), VlsE×3 (Ba, Bb, Bg), OspC, p39, p58, p83, LBa (weak) ND: p18, p19, p20, p21	Post-treatment serologic contraction consistent with multispecies B. afzelii ± B. garinii exposure (VlsE/p39/p83/OspC pattern)	Post-treatment (6 months; ~32 weeks; Treatment Day 197)	NIL	Recovered, active	Serologic convalescent contraction with waning IgM response and immune modulation (6–12 months); HQS 30 / KPS 90–100 (2 Aug 2023) — full active functional recovery. CRP normal; troponin/BNP normal; no myocarditis.
2023-11-16	Positive	Negative	Positive	Negative	8 bands*: p41 (not reported), VlsE×3 (Ba, Bb, Bg), OspC, p39, p58 (weak), p83 (weak) ND: p18, p19, p20, p21, Lba	Post-infectious contraction; low-level B. afzelii–B. garinii serologic persistence	Post-treatment (8–12 months; ~52 weeks; Treatment Day 289)	NIL	Recovered, active	Serologic contraction with waning IgM response and immune modulation (12–21 months recovery phase); . Follow-up: HQS 17 / KPS 100 (16 Nov 2023) — full functional recovery. RF 45 IU/mL (low-tier); ANA 1:40; CRP normal → no autoimmune disease.
2024-03-26	Positive	Negative	Positive	Negative	7 bands*: p41 (not reported), VlsE×3 (Ba, Bb, Bg), OspC, p39, p58, Lba ND: p18, p19, p20, p21, p83	Immune resolution (2024–2025); post-infectious phase — serologic contraction following B. afzelii–B. garinii exposure	Post-treatment (15 months; ~60 weeks; Treatment Day 420)	NIL	Recovered, active	Serologic contraction and immune modulation; declining band diversity (Ba/Bb/Bg). HQS 17 / KPS 100 (21 Mar 2024) — full functional recovery. Pain episodes reflect post-infectious modulation + mild RF sensitivity (not RA).
2024-08-06	Positive	Negative	Positive	Negative	7 bands*: p41 (not reported), VlsE×3 (Ba, Bb, Bg), OspC, p39, p58 (weak) ND: p18, p19, p20, p21, p83, Lba	Immune resolution (2024–2025); post-infectious phase — low-level B. afzelii–B. garinii serologic persistence	Post-treatment (18 months; ~76 weeks; Treatment Day 553)	NIL	Well, stable	Stable profile with persistent low-level VlsE; no new band gain; immune stability (Ba/Bb/Bg). HQS 21 / KPS 100 (4 Aug 2024). RF 66 IU/mL but CRP normal → Not rheumatoid arthritis.
2024-11-06	Positive	Negative	Positive	Negative	6 bands*: p41 (not reported), VlsE×3 (Ba, Bb, Bg-weak), OspC, p39 ND: p18, p19, p20, p21, p58, p83, Lba	Immune resolution (2024–2025); maintenance phase — immune stability following B. afzelii–B. garinii exposure	Post-treatment (21 months; ~84 weeks; Treatment Day 645)	NIL	Maintained recovery	No new reactivity; durable immune stability; persistent memory pattern (Ba/Bb/Bg). HQS 19 / KPS 100 (6 Nov 2024). IgE 327 (mild MCAS-type features).
2025-02-21	Positive	Negative	Positive	Negative	7 bands*: p41 (not reported), VlsE×3 (Ba, Bb, Bg–weak), OspC, p39 (weak), p58 (weak) ND: p18, p19, p20, p21, p83, Lba	Immune resolution (2024–2025); recovered — serologic resolution following B. afzelii–B. garinii exposure	Post-treatment (24 months; ~96 weeks; Treatment Day 752)	NIL	Fully recovered	Serologic contraction with reduced VlsE diversity; persistent IgG memory reactivity without IgM recurrence; serologic resolution with residual low-intensity VlsE (B. garinii) reactivity. HQS 17 / KPS 100 (20 Feb 2025) — sustained recovery. CRP 1.9 mg/L; RF 42 IU/mL; IgE 327 IU/mL. Long-term immune stability with no evidence of autoimmune disease.
Supplementary Table S1. Longitudinal serologic evolution, probable Borrelia species attribution, and clinical recovery in Record 113 following Borrelia-associated myocarditis.
This table summarises the 24-month evolution of ELISA and Western Blot (WB) serologic profiles for Record 113, aligned with clinical diagnoses, antimicrobial therapy, and recovery milestones. Key WB band reactivities—including persistent VlsE multimers and OspC variants—are displayed at each timepoint. Progressive contraction of band diversity and clearance of IgM indicate serologic resolution an…
Species attribution is based on inclusivity-panel coverage and characteristic band signatures, supporting a probable mixed Borrelia afzelii + Borrelia garinii infection. This aligns with patterns described in European-strain exposure and cross-reactivity within the Borrelia burgdorferi sensu lato complex.
These findings parallel the patient’s gradual immunologic normalisation and full clinical recovery from Borrelia-associated myocarditis (see Table 1).
SO denotes symptom onset (16 August 2022), which serves as the clinical reference point for the case timeline (Clinical Day 0). Analytical Day 0 refers to the baseline pre-treatment blood collection (1 February 2023). Antimicrobial therapy commenced on the same calendar day and is designated as Treatment Day 1.
Note:
• The first laboratory evidence of Borrelia seroreactivity occurred on 18 November 2022 (SO +13 weeks).
• SO + ~24 weekscorresponds to Analytical Day 0 (1 February 2023), the baseline pre-treatment assessment. Antimicrobial therapy (Treatment Day 1) was initiated immediately following sample collection. and longitudinally clinically followed up by ID specialist (2022 - 2025) .
• Ba, Bb, and Bg denote Borrelia afzelii, B. burgdorferi sensu stricto, and B. garinii, respectively.
• Multiple VlsE and OspC reactivities indicate multi-species exposure consistent with imported or European-pattern Lyme borreliosis.
• p41 is included in count totals due to its importance in longitudinal trajectories despite often being omitted by laboratories as a “control” band.
									Colour Legend
									p41
									OspC
									VlsE-Ba
									VlsE-Bb
									VlsE-Bg
									p39
									p58
									p83
									Lba
Figure S3A. Full serologic timeline including pre-treatment samples relative to symptom onset (SO), treatment initiation, and longitudinal recovery.
Note 1: p41 (flagellin protein) and native lysate control bands (LBa) are shown for completeness only and were not used for diagnostic or longitudinal interpretation.
Note 2: Dots indicate presence of IgG reactivity; smaller, paler dots denote weaker or resolving reactivity. Band intensity is represented qualitatively and is not quantitatively scaled. Band strength classification followed manufacturer visual interpretation criteria rather than densitometric quantification.
Note 3: Sequential overlapping therapy reflected treating clinician decision based on evolving clinical status
Note 4: Analytical baseline (Day 0) denotes the pre-antimicrobial blood draw. Ceftriaxone was initiated immediately after sampling on the same calendar day (designated as Day 1). Follow-up timepoints are shown as categorical intervals and do not represent proportional elapsed time.

## Sheet: Suppl.  S1b - Chronol. Events
Supplementary S1b: Chronological Timeline of Events Referenced to Symptom Onset (SO)
Date	Approx. interval from symptom onset	Chronological clinical timeline / Event
Mid-Jul 2022	~4 weeks before symptom onset (SO)	Returned from overseas travel to tick-endemic regions of Northern Europe, including Denmark, Bornholm Island, and Sweden; no tick bite or acute illness reported at time of return.
2022-08-15	Day −1 (tick exposure)	Walked in a tick-endemic bushland coastal area of Sydney (North Head) Australia.
2022-08-16	Clinical Day 0 of illness = Symptom onset (SO)	Onset of systemic symptoms (arthralgias and myalgias).
17–18 Aug 2022	SO + Days 1–2	Persistent systemic symptoms. No tick observed or removed.
2022-08-19	SO + Day 3	Development of erythema on the left lateral thigh and a discrete ~10-cm erythematous patch on the left medial thigh, attributed by the patient to a bite.
2022-08-01	SO + Week 1 (Days 5–7)	SARS-CoV-2 PCR on a respiratory sample was negative.
Late Aug 2022	SO + Week 1 (Days 7–10)	Empirical therapy for presumed cellulitis commenced with cefalexin (INN), but was discontinued due to gastrointestinal intolerance.
2022-11-18	SO + 13 weeks + 3 days (Day 94)	First Borrelia IgG serology performed (ELISA and immunoblot), demonstrating IgG reactivity; cardiology-led diagnostic evaluation.
2022-12-29	SO + 19 weeks + 2 days (Day 135)	Repeat Borrelia serology showing IgM and IgG positivity with a multispecies European-pattern immunoblot.
2023-02-01	SO + ~24 weeks = Analytical Day 0 - 1 February 2023 Pre-treatment study timepoint (Analytical reference) Treatment Day 1 - Ceftriaxone initiated immediately after sampling same day	First standardised longitudinal clinical and laboratory assessment prior to therapy (Analytical Day 0). Infectious Diseases–led evaluation including HQS and KPS assessment and pre-treatment blood sampling.
2023-02-21	Treatment Day 21 (SO + 27 weeks + 1 day, Day 190) - Oral Doxycycline commenced	Oral doxycycline commenced (overlapping sequential therapy) as step down.
2023-02-28	Treatment Day 28 (SO + 28 weeks, Day 197) - Completion of Ceftriaxone	Completion of 28-day course of intravenous ceftriaxone (28-Feb-2023); oral doxycycline ongoing
2023-05-21	Treatment Day 111 (SO + 39 weeks + 5 days, Day 278) - Completion of Doxycycline	Completion of 90-day course of oral doxycycline.
Supplementary Table S1b. Chronological Timeline of Events Referenced to Symptom Onset (SO) The chronological clinical timeline is anchored to symptom onset (SO), defined as Clinical Day 0 (16 August 2022). This reflects the first manifestation of illness and serves as the reference point for all clinical intervals. The preceding tick exposure (15 August 2022) is therefore designated Day −1, repre…
Note:
Clinical Day 0 = 16 August 2022
First IgG reactive = 18 November 2022
Analytical Day 0 = 1 February 2023 (pre-antimicrobial sample)

## Sheet: Suppl. Table S2 - Biomarker
Supplementary Table S2. IntegratedNumeric and Functional Summary of Longitudinal Cytokine Concentrations and Directional Trends
Cytokine	Functional Cluster (Polley et al.)	Reference Range (pg/mL)	Baseline (T₀)	4 M (T₁)	8 M (T₂)	12 M (T₃)	Direction / Trend	Functional Interpretation
EGF	Group H – Platelet / Vascular Repair	0–94.8	136 ↑ high (baseline endothelial activation)	157 ↑ (peak repair)	169 ↑ (still elevated)	97.8 ↘ approaching normal	Early endothelial activation peaking at 4 M and normalising by 12 M; aligns with Polley H “EGF–PDGF axis.”	Endothelial and fibroblast repair driver
Fractalkine (CX3CL1)	Group B1/B2 – Stromal / Endothelial Barrier Response	41–218	422 ↑ high (monocyte–endothelial cross-talk)	244 ↓ moderate	213 → normalising	177 → within range	Sharp early endothelial adhesion signal resolving as leukocyte recruitment wanes by 12M	Endothelial quiescence restored; chemotactic signalling subsides
IL-4	Group B2 – Th2 Differentiation / Epithelial Activation	0 – 3.0	3.7 ↑ high	3.4 ↑ sustained	3.4 ↑ persistently elevated	3.6 ↑ high	Persistently elevated Th2 signalling supporting stromal repair throughout timeline	Residual Th2-linked stromal/epithelia remodelling
IL-6	Group B3 - Innate Inflammation / Cytokine 'Storm'	0.2 – 14.4	13.9 → normal to mild ↑	6.4 ↘ normal	5.4↘ normal	9.7 ↘ high normal	IL-6 shows mild innate inflammatory activation at baseline, followed by normalisation, consistent with an early inflammatory response.	IL-6-driven acute-phase signalling present; resolves with therapy
IL-13	Group B2 – Th2 / Matrix Remodelling	5 – 153	215 ↑ high	109 → normalising	94 → normal	61.9 → normal	Mirrors IL-4 in early repair phase; gradual decline toward baseline	Anti-fibrotic matrix remodelling; mirrors IL-4 early
IL-22	Group B2 / Th22 – Epithelial Barrier Repair Cytokine	0 – 133	137 ↑ high	99 → stable	73 ↘ normalising	59.7 → normal	Progressive normalisation with epithelial repair	Epithelial Barrier restoration complete (Th22 axis)
IFN-γ	Group B1 - Pro-Inflammatory Cytokines (Th1 mediated)	0 – 8.9	8.1 → upper normal to mild ↑	2.9↘ normal	1.8→ normal	1.4→ normal	Decline from early Th1 activation → normal	Early Th1/innate activation; immune containment achieved
M-CSF	Group B3 – Monocyte Recruitment & Macrophage Activation	3 – 147	187 ↑ high	73 ↘ moderate	38.9 ↘ decline	26.9 ↘ normal	Initial M2 macrophage polarization, aligned with elevated IL-4 and IL-13. Sharp reduction post-therapy; macrophage activity subsides	Controlled stromal repair phase; macrophage signalling resolves
MCP-3 (CCL7)	Group B2 – Chemotaxis / Leukocyte Recruitment	3.7–27.3	49 ↑	27.5 ↘ moderate	26 ↘upper normal	19 → normal	Early chemokine surge for monocyte recruitment resolves by 12M	Chemotactic signal resolved; Monocyte recruitment phase completed
PDGF-AA	Group H – Platelet / Fibroblast Repair	20–1347	1596 ↑ high	2319 ↑↑ peak (4-8M)	2380 ↑ sustained	1612 ↘ high normal	Peak 4–8 M then stabilising by 12 M; central driver of Group H repair	Major driver of vascular remodelling
sCD40L	Group H – Platelet / T-Cell Cross-Talk	20–1199	1041 → normal to mild ↑	2704 ↑ sustained	3214 ↑ high	2087 ↘ normal by 12M	Marked rise 4–8 M → decline 12 M; platelet–T-cell signalling resolves	Platelet-immune signalling resolved; endothelial healing complete
TNF-α	Group B1- Pro-Inflammatory Cytokines (Th1 mediated)	12 - 122	101 → normal to mild ↑	47.3 ↘ normal	42.2 → normal	36 → normal	Decline from early mild Th1 activation (macrophage-driven) → normal.	Early Th1/innate activation; immune containment achieved
TNF-β (LT-α)	Group B1 – T-Helper Cell-mediated Inflammation - Innate / Lymphoid Activation	0–33.1	44.7 ↑ high	18 ↘normal	7.5 ↘low normal	4.4 → low normal	Early lymphoid activation followed by rapid normalisation post-therapy	Immune containment achieved; Th1 activation fully resolved
Supplementary Table S1. Numeric and Functional Summary of Longitudinal Cytokine Concentrations and Directional Trends
Cytokine-level directional changes are summarised across sequential timepoints (Baseline, 4 M, 8 M, 12 M) and mapped to the Eve Technologies functional clusters ( A–H, derived from Polley et al. (2023) [31]). Arrows indicate relative change (↑ increase, ↓ decrease, → stable). Functional interpretations highlight the biological context of these changes, including endothelial activation, stromal an…
Abbreviations: EGF, epidermal growth factor; M-CSF, macrophage colony-stimulating factor; PDGF, platelet-derived growth factor; sCD40L, soluble CD40 ligand; LT-α, lymphotoxin-α.
Longitudinal cytokine dynamics following acute tick-associated infection. Temporal profiles of selected cytokines, chemokines, and growth factors measured using a 71-plex Luminex platform are shown from baseline (Analytical Day 0) to Week 52. Early elevations in inflammatory and immune-regulatory mediators (including TNF-β, M-CSF, and fractalkine) declined over time, while vascular and repair-ass…

## Sheet: Suppl. Table S3 - Immune Δlog₁₀
Supplementary Table S3. Mean Δlog₁₀ Cytokine Change from Analytical Day 0 (Pre Treatment Baseline), Summarised by Functional Immune Group (Record 113)
Week	Angiogenic / Repair	Chemotactic	Co-stimulatory / Platelet signalling	Pro-inflammatory	Regulatory
Analytical Day 0	0	0	0	0	0
16	0.13	−0.02	−0.15	−0.21	≈0.00
32	0.17	0.03	−0.04	−0.14	0.17
52	≈0.00	−0.12	−0.14	−0.29	0.11
Supplementary Table S3. Mean Δlog₁₀ Cytokine Change from Analytical Day 0 (Pre-treatment Baseline), Summarised by Functional Immune Group (Record 113). Mean Δlog₁₀ values represent relative fold-changes in cytokine concentrations compared with Analytical Day 0 (1 February 2023; pre-treatment baseline), grouped by functional immune categories (angiogenic/repair, chemotactic, co-stimulatory/platele…

## Sheet: Suppl. Table S4 -Health Data
Supplementary Table S4. Longitudinal Haematology, Biochemistry, and immunophenotyping profile (Record 113)
Date	Event	Week	Blood Group	Actual CD19⁺ B cells (Absolute) (×10⁹/L)	CD19⁺ B Cells – Dominant Immune Module (Polley-aligned)	CD19⁺ B Cell Functional Pattern (Expected)	Actual CD16⁺CD56⁺ NK cells (×10⁹/L)	NK Cells – Dominant Immune Module (Polley-aligned)	NK Cell Functional Behaviour (Expected)	Actual WBC (×10⁹/L)	WCC – Immune Module Interpretation (Polley-aligned)	WCC ClinicalTrend	RBC (×10¹²/L)	HCT (L/L)	MCH (pg)	Transferrin (g/L)	Na⁺ (mmol/L)	Urea (mmol/L)	Creatinine (µmol/L)	eGFR (mL/min/1.73m²)	CRP (mg/L)	CK (U/L)	RF (IU/mL)	ANA (HEp2000)	IgE (kU/L)	D-Dimer (mg/L) (<0.50)	Procalcitonin <0.05 ug/L (N)	Troponin I (ng/L)	Comments	Eve Diagnostics- Cytokine, Chemokine & Growth Factor Panel (71)	Week	sCD40L	EGF	Eotaxin	FGF-2	FLT-3L	Fractalkine	G-CSF	GM-CSF	GROα	IFN-α2	IFNγ	IL-1α	IL-1β	IL-1RA	IL-2	IL-3	IL-4	IL-5
2022-11-18	Pre-Treatment (DHM)	Pre		—	Expected - Early B1/B3 (innate + Th1 priming)	Expected: B-cell redistribution, low peripheral B cells	—	Expected: Early B1/B3 (innate + Th1)	Expected: NK recruitment → low periphery	9.5 (tested 21/10/2022)	B1/B3 innate activation → mild leukocytosis	Mild ↑ (expected early innate	3.9 (L) 21/10/2022	0.36 (L) 21/10/2022	31.8 (21/10/2022)	1.6 (H) 21/10/2022	133 (L)	2.6 (L)	55 (L)	>90	20.3 (H)	43 (N)	-	1 (1: 80 SPK 15/08/2022)	-	0.59 (H) ( 21/10/2022)	-	<2 (21/10/2022 & 18/11/2022)	SO + 13 weeks (Day 95) = First laboratory evidence of Borrelia infection. Male, 179 cm height and 82 kg weight (BMI 25.6); CRP 4.8 (16/06/2020); RF 28 IU/mL (H) and CCP Abs <1 U/mL (N) both 24/09/2020; Cholesterol 6.0 (H) (13/09/2022; ANA: speckled (1:80); ANCA Negative (18/11/2022); Transferrin consistently Low ranging 1.6-1.8 g/L (Period 30/05/2020 to 21/10/2022); Ferritin consistently High ran…
2022-12-29	Pre-Treatment (NSWHP)	Pre		—	Expected - Transitioning B1/B3 → early B2	Expected: tissue-homing B-cell priming, peripheral low	—	Expected: Early B1/B3 (innate + Th1)	Expected: Early B1/B3 (innate + Th1)	6.6	B1/B3 down-trend; early B2 shift	Normalising (innate phase cooling)	4.17 (L)	0.383 (L)	32	1.7 (H)	138 (L)	3.6 (L)	61	>90	11 (H)	340 (H)	-		-		-		SO + 19 weeks (Day 136): ALT: AST: (N); Transferrin Sat'n: 54% (H); K⁺, Mg²⁺, Bicarb (N); GGT (N)
2023-02-01	Analytical Baseline (Analytical Day 0); Treatment Day 1 initiated immediately after sampling.	Analytical Baseline (Day 0); Treatment Day 1 (Week 0)	A Negative (Nil Antibodies Detected)	0.14 (L)	B1/B3 (Th1/innate)	B-cell redistribution; low circulating	0.10 (L)	B1/B3 (Th1/innate)	NK recruitment → low peripheral NK	7.6	B1/B3 (innate + Th1)	Mild ↑	4.18 (L)	0.389 (L)	33 (H)	1.7 (L)	132 (L)	3.2 (L)	56 (L)	>90	4.2 (N)	-	-		-	0.48 (N)	0		SO + ~24 weeks = Analytical baseline (Day 0); Treatment Day 1 initiated immediately after sampling. ALT: AST: (N); Transferrin Sat'n: 54% (H); K⁺, Mg²⁺, Bicarb (N); GGT (N); CRP tested 08/02/2023 - 28/02/2023 ranged 2.3 - 3.3 (Normal); ANA: speckled (1:40); CRP ranged form 2.3 - 4.2 mg/L (period 01/02/2023 to 21/02/2023)	Cytokine, Chemokine & Growth Factor Panel (71)	Base	1041.2	135.65	21.1944	48.6077	6.67143	421.993	12.0389	1.565	8.00769	35.6263	8.11	14.63	2.94545	1.83	0.90625	1.59231	3.73	7.63
2023-05-02	Treatment Ceased (4M)	Week 16		0.11 (L)	B2 + H repair phase	Th2/Th22 activation → tissue-homing B cells	0.18	↓B1/B3, ↑B2	Partial NK return to circulation	5.3	B2 repair + ↓B3	Low-normal	3.96 (L)	0.369 (L)	32	-	133 (L)	3.0 (L)	55 (L)	>90	-	-	-		-		-		As Above	Cytokine, Chemokine & Growth Factor Panel (71)	16	2704.44	156.6	22.5611	51.9077	6.29286	243.686	11.2	0.17	11.2154	42.0211	2.88	17.62	2.04545	2.46	0.65625	1.00769	3.43	7.22
2023-08-16	Post Treatment (8M)	Week 32		0.15 (L)	H peak vascular repair	sCD40L/PDGF high → peripheral B-cell suppression	0.10 (L)	H (repair)	NK quiescence; low-normal	6.5	H (vascular repair peak)	Normal	4.08 (L)	0.379 (L)	33 (H)	-	137	3.0 (L)	55 (L)	>90	-	-	-		-		0		ALT: AST: (N); K⁺, Mg²⁺, Bicarb (N); GGT (N)	Cytokine, Chemokine & Growth Factor Panel (71)	32	3214.26	168.82	29.8833	54.0462	6.75714	213.436	13.6833	0.315	13.5615	67.6842	1.79	52.9	9.21818	4.91	1	3.56923	3.35	7.22
2023-11-16	Follow-Up (12M)	Week 52		0.16 (L)	B2 normalisation	Gradual recovery	0.10 (L)	Normalisation	NK stable low-normal	8.1	Normalisation	Normal	4.07 (L)	0.384	33 (H)	-	138	3.4 (L)	52 (L)	>90	1.8 (N)	-	45 (H)	1 (1:40 SPK)	-				ANA: speckled (1:40); ALT: AST: (N); K⁺, Mg²⁺, Bicarb (N); GGT (N)	Cytokine, Chemokine & Growth Factor Panel (71)	52	2087.2	97.83	27.2333	31.2	7.91429	177.4	12.8667	0.17	6.33077	54.5368	1.43	27.63	5.35	3.74	0.24375	2.99231	3.58	7.63
2024-03-26	Follow-Up (15M)	Week 60		0.13 (L)	Homeostasis	Slow return to baseline	0.13	Homeostasis	NK regeneration to low-normal	6.2	Homeostasis	Normal	3.92 (L)	0.370 (L)	33 (H)	-	135	3.5 (L)	57 (L)	>90	-	-	-		-				ALT: AST: (N); K⁺, Mg²⁺, Bicarb (N); GGT (N)	Not Tested	Not Tested	Not Tested	Not Tested	Not Tested	Not Tested	Not Tested	Not Tested	Not Tested	Not Tested	Not Tested	Not Tested	Not Tested	Not Tested	Not Tested	Not Tested	Not Tested	Not Tested	Not Tested	Not Tested
2024-08-06	Follow-Up (18M)	Week 76		0.12 (L)	Homeostasis	Slow return to baseline	0.14	Homeostasis	NK regeneration to low-normal	6	Homeostasis	Normal	4.05 (L)	0.382	32 (H)	1.8 (L) 16/09/2024	135	3.0 (L)	55 (L)	>90	1.5 (N) (16/09/2024)	-	66 (H) 22/08/2024 (CCP <1 U/mL N 22/08/2024)		-				ALT: AST: (N); K⁺, Mg²⁺, Bicarb (N); GGT (N); ENA (N); EBV IgG (D); CMV (ND); RRV (ND); BVF (ND); Chlamydia species IgG (ND) Other Tests completed 16-Sep-2024 follow up: Coeliac Gene tested (Real Time PCR): Coeliac susceptibility genotype DETECTED ( DQA1*05-, DQA1*02-, DQB1*03:02/05+); Genotype consistent with the presence of HLA-DQ-DQ8 antigen. This result is associated with increase risk of coe…	Not Tested	Not Tested	Not Tested	Not Tested	Not Tested	Not Tested	Not Tested	Not Tested	Not Tested	Not Tested	Not Tested	Not Tested	Not Tested	Not Tested	Not Tested	Not Tested	Not Tested	Not Tested	Not Tested	Not Tested
2024-11-06	Follow-Up (21M)	Week 84		0.13 (L)	Homeostasis	Slow return to baseline	0.12	Homeostasis	NK regeneration to low-normal	5.6	Homeostasis	Normal	3.94 (L)	0.371 (L)	33 (H)	-	133 (L)	3.2 (L)	54 (L)	>90	1.5 (N) (16/09/2024)	-	42 (H)		-					Not Tested	Not Tested	Not Tested	Not Tested	Not Tested	Not Tested	Not Tested	Not Tested	Not Tested	Not Tested	Not Tested	Not Tested	Not Tested	Not Tested	Not Tested	Not Tested	Not Tested	Not Tested	Not Tested	Not Tested
2025-02-21	Follow-Up (24M)	Week 96		0.19	Homeostasis	low-normalizing	0.14	Homeostasis	NK regeneration to low-normal	6.9	Homeostasis	Normal	3.96 (L)	0.371 (L)	33 (H)	-	132 (L)	3.2 (L)	56 (L)	>90	1.9	-	42 (H)		327 (H)				WBC: 5.6 (N) HbA1c: 5.1% (N), not reliable due to low RBC; Transferrin: 1.7 (L); Transferrin Sat'n: 54% (H); ALT/AST (N); IgA: 3.74 (0.70 - 4.0) IgG/IgM (N)	Not Tested	Not Tested	Not Tested	Not Tested	Not Tested	Not Tested	Not Tested	Not Tested	Not Tested	Not Tested	Not Tested	Not Tested	Not Tested	Not Tested	Not Tested	Not Tested	Not Tested	Not Tested	Not Tested	Not Tested
Supplementary Table S4. Longitudinal Hematology, Biochemistry, and immunophenotyping profile (Record 113): Serial measurements of CD19⁺ B cells, CD16⁺CD56⁺ NK cells, total WBC, and standard hematologic and biochemical parameters across nine time points over 26 months. Mild B-cell lymphopenia and reduced RBC indices (low RBC, HCT) were observed intermittently, alongside minor electrolyte and renal…
CD19⁺ B cells (0.16–0.44 × 10⁹/L); CD16⁺CD56⁺ NK cells (0.11–0.59 × 10⁹/L); WBC (4.0–11.0 × 10⁹/L); RBC (4.50–6.50 × 10¹²/L); HCT (0.400–0.500 L/L); MCH (27–32 pg); Na⁺ (135–145 mmol/L); urea (4–9 mmol/L); creatinine (60–110 μmol/L); GFR > 60 mL/min/1.73 m²; CRP < 5 mg/L; CK (40–200 U/L); RA < 30 IU/mL; IgE (2–214 kU/L). Abbreviations: ALT – alanine aminotransferase; AST – aspartate aminotransfer…
Note: Polley group designations (B1–B3, H) refer to cytokine-derived functional immune modules aligned to prior clustering (K1–K8 framework), used here to contextualise cellular trends.
Detected (D)
Not Detected (ND)
Low (L)
High (H)
[truncated: 197 more columns]

## Sheet: Suppl. Table S5 -SymptomProfile
Table S5. Alignment of HQS Symptom Domains With Citera et al. (2017) Validated Categories, MSIDS-Relevant Domains, and Additional Organ-System Manifestations, With Severity Classification for Record 113
Item	Our Symptom Domain	HQS Validated or Added Category	Is HQS Item	How HQS Aligns (Validated Clusters)	How Patient Fits (Clinical Phenotype – Record 113)	HQS Score Contribution to Severity	KPS Functional Impact	Severity	Supporting Citations (Manuscript-Safe)	Comment
1	Infection / Systemic (Not validated for acute systemic Infection - designed for chronic multisystem Lyme-like illness)	Systemic inflammatory / constitutional (validated higher-order cluster: Citera et al., 2017)	No (Sepsis involves multi-organ dysfunction, which HQS does not assess. Only constitutional symptoms overlap with the validated systemic inflammatory/constitutional cluster; sepsis itself is not represented and is outside the intended scope of the HQS.)	Fevers, sweats, chills, flushing, weight change, hair loss, alcohol intolerance (symptoms contributing to the validated systemic inflammatory/constitutional cluster; individual systemic symptoms are not validated independently).	Fevers/chills/sweats only	1–2 HQS items scored 1 → low contribution	Mild early functional impact (baseline KPS 70); resolved by 4M (KPS 90→100)	Mild	Citera et al., 2017; Steere et al., 2004	Consistent with early systemic and PTLDS pattern; aligns with the Citera higher-order inflammatory cluster. Symptoms were distributed across factors, and no independent factor emerged in the Citera et al. psychometric analyses, including exploratory and confirmatory factor analysis. This domain corresponds to the validated systemic inflammatory/constitutional higher-order factor identified by Cit…
2	Neurological / Cranial / Vestibular–Auditory	Neurologic / Cranial / Vestibular (Validated: Citera et al., 2017)	Yes	Tingling, burning, vertigo, imbalance, tinnitus	Tingling/numbness moderate; twitching mild–mod; tinnitus moderate; vertigo/light-headedness moderate	Multiple HQS items scored 2 → strong severity driver → Moderate	Major contributor to baseline KPS 70; partial limitation at 4M (KPS 90); none at 8M+ (KPS 100)	Moderate	Citera et al., 2017; Strle et al., 2017; Halperin et al., 2015; Fallon et al., 2008	Multi-system neurologic features typical of neuroborreliosis/PTLDS
3	Autonomic / Dysautonomia	Autonomic / Dysautonomia / Vestibular (Not validated; supported in PTLDS literature)	Partial	Light-headedness, vertigo, imbalance, hangover intolerance → Autonomic (MSIDS)	Vertigo moderate; imbalance moderate; hangover mild	Multiple HQS autonomic items scored 2 → Moderate	Significant baseline KPS impact (70); partial at 4M (90); none at 8M+	Moderate	Citera et al., 2017; Novak et al., 2020; Rebman et al., 2017	Consistent with post-infectious autonomic impairment; supported by PTLDS literature but not part of CITERA factor structure
4	Cognitive	Cognitive / Neuropsychiatric (Validated: Citera et al., 2017)	Yes	Confusion, difficulty thinking, poor concentration, memory issues → Cognitive	Concentration moderate; memory moderate; confusion mild–mod; mild disorientation	2–3 cognitive HQS items scored 2 → Moderate	Reduced baseline KPS (70); partial recovery at 4M (90); resolved by 8M	Moderate	Citera et al., 2017; Montoya et al., 2017; Rebman et al., 2017	Validated cognitive impairment consistent with PTLDS cohorts
5	Mood / Sleep	Psychiatric / Mood & Sleep (Validated: Citera et al., 2017)	Yes	Irritability, mood swings, depression, disturbed sleep → Psychiatric/Sleep	Mood swings mild; disturbed sleep moderate	Sleep scored 2; mood scored 1 → Mild–Moderate	Contributed to low baseline KPS 70; improved at 4M (KPS 90)	Mild–Moderate	Citera et al., 2017; Fallon et al., 2008; CDC PTLDS Guidance	Co-occurs with cognitive impairment; validated in CITERA factor analysis
6	Musculoskeletal	Musculoskeletal pain (Validated: Citera et al., 2017)	Yes	Joint pain/swelling, muscle pain/cramps, stiffness, headaches → Musculoskeletal	Joint pain moderate; stiffness moderate; headaches moderate	Multiple musculoskeletal HQS items scored 2 → Moderate	Reduced baseline KPS (70) and 4M KPS (90); no limitation after 8M	Moderate	Citera et al., 2017; Steere et al., 2004; Shadick et al., 1994	Classic Lyme/PTLDS musculoskeletal cluster
7	Cardiac/Respiratory	Palpitations, dyspnoea (MSIDS domain; not independently validated) - Non inflammatory	Partial	Palpitations, pulse skips, chest pain, dyspnoea → Cardiac/Respiratory (MSIDS)	Palpitations moderate; dyspnoea mild; chest pain mild	HQS items scored 1–2 → Mild–Moderate	Minimal impact on KPS; only baseline effect	Mild–Moderate	Steere et al., 2004; CDC Lyme Carditis; Yeung et al., 2019	Matches MSIDS cardiac/autonomic symptoms; HQS includes items, but Citera found no unique cardiac factor; clinically relevant
8	GI / GU	Gastrointestinal / Genitourinary (Present in HQS; not a validated CITERA factor)	Partial	GI items only (upset stomach, abdominal pain) are validated; Bladder dysfunction, urinary frequency → not part of Citera	Bowel change mild–mod; bladder mild; upset stomach mild	HQS items scored 1–2 → Mild	No measurable KPS impact	Mild	Citera et al., 2017; Horowitz & Freeman 2019	GI/GU symptoms common in chronic infection/dysautonomia; domain appears in HQS but not validated via factor analysis
9	Allergic / Histaminergic / MCAS-type	MSIDS only	Partial	Flushing, sensitivities → Allergic/Immune Dysregulation	Mild histamine-type features (if applicable)	Minimal HQS contribution	No impact on KPS	Mild	Afrin et al., 2016; Horowitz 2013	MSIDS domain—NOT part of Horowitz peer-reviewed HQS validation
10	Pain Amplification / Fibromyalgia-like	Pain Amplification / Fibromyalgia-like (MSIDS only)	No	Overlap fatigue + sleep disturbance + widespread pain → FM-like	Mild joint pain + mild sleep disruption → compatible but low-level	Scattered HQS items scored 1 → Mild	No impact on KPS	Mild	Horowitz 2013	Low-level pattern only; M-spectrum overlap frequently seen in PTLDS; not a CITERA factor
11	Endocrine / Hormonal (Not part of Citera 2017 validation - added)	Endocrine / Hormonal / Sexual Function	Partial	HQS only partially captures endocrine-related items (weight change, temperature intolerance, libido/sexual function); endocrine features do not load onto the validated Citera et al. (2017) factors and are not part of the validated factor structure	No endocrine or sexual-function symptoms reported; weight stable; libido not assessed	None	None (no HQS items triggered)	None	Horowitz, 2013; Horowitz and Freeman, 2019; Weinstock et al., 2021; Komaroff, 2019	MSIDS clinical domain only; not part of the HQS validated factor structure. Included for completeness, as endocrine or sexual-function symptoms may occur in chronic infection; however, none were present in this case.
12	Ocular / visual dysfunction *	Ocular inflammatory / visual dysfunction (Not part of HQS or Citera)	Partial (blurry vision only)	HQS only partially captures “blurry/double vision”	Blurry vision mild; photophobia intermittent; no uveitis	Minimal (1 HQS item)	Minimal HQS input (single blurry-vision item)	Mild	Halperin et al., 2015; Steere et al., 2003; Ramos et al., 2016; Khan et al., 2015	Ocular symptoms are weak-loading and not part of HQS validated factors. “Blurry vision” loads onto the neurologic factor in Citera et al. (2017); ocular inflammation (uveitis/keratitis) was not present.
13	Hepatic / Biliary / Metabolic	Hepatic / biliary / pancreatic/cholestasis (Not part of HQS or Citera)	No	No HQS domain; MSIDS model discusses detox burden but not organ lesions	Mild low urea/creatinine resolved; no hepatitis	Mild low urea/creatinine resolved; no hepatitis	None	None/Mild (non-specific)	Nadelman & Wormser 1998; CDC Lyme Complications	Hepatic inflammation occurs in Lyme but NOT validated in HQS
14	Cardiopulmonary inflammatory (myocarditis/pericarditis)	Cardiopulmonary inflammatory (Not captured nor validated in HQS/Citera)	No	myocarditis/pericarditis/vasculitis/thrombosis; HQS only captures palpitations/dyspnoea but not true myocarditis	No myocarditis; troponin and BNP normal	No myocarditis; troponin/BNP normal	None	None	Steere et al., 2004; CDC Lyme Carditis; Forrester et al., 2014	Myocarditis/pericarditis must use cardiology Lyme literature; not in HQS/Citera
15	Immune / Autoantibody activation	Immune/autoantibody activation	No	HQS does not include laboratory markers	ANA 1:40 speckled; RF 42–45 IU/mL	ANA 1:40 speckled; RF 42–45 IU/mL	None (no HQS items triggered)	Mild	Aucott et al., 2016; Bockenstedt, 2012	Low-tier autoantibodies common in PTLDS/inflammation
16	Allergic / Histaminergic ? mast cell activation (MCAS-like)	Allergic / mast cell activation (MCAS-like)	Partial (MSIDS)	HQS partially captures flushing/itching/sensitivities	IgE 327 kU/L; eosinophilia	IgE 327 kU/L; eosinophilia	Minimal	Mild	Weinstock et al., 2021; Komaroff, 2019; Afrin et al., 2016	Frequently comorbid with chronic infection; HQS does not include laboratory indicators
	HQS Frequency	Interpretation	Severity Grade
	0	Never	None
	1	Occasionally	Mild
	2	Often	Mild–Moderate
	3	Most of the time	Moderate
	4	All the time	Severe
	Supplementary Table S5 Notes (Validation Statement)
	The Horowitz Questionnaire Score (HQS) is not a diagnostic tool and has not been validated in Australia. Only five symptom clusters—cognitive dysfunction, musculoskeletal pain, neurologic symptoms, pain/fatigue, and psychiatric/sleep disturbance—have been empirically validated through factor analysis (Citera et al., 2017). All other categories included in this table (e.g., autonomic symptoms, gas…
	Supplementary Figure S4. Longitudinal symptom severity profile across clinical domains relative to treatment and follow-up. Symptom severity was assessed using an adapted HQS-derived framework and categorised as none, mild, moderate, or severe. Vertical reference line indicates initiation of antibiotic therapy. Domains are grouped by clinical system (constitutional, cardio-respiratory, musculoske…

## Sheet: Suppl. Table S6 CARE compliance
Supplementary Table S6. CARE (Case Report) Checklist Compliance Summary (adapted from CARE Guidelines, 2016, and aligned with Frontiers IMRaD structure)
IMRaD Section	CARE Item	Checklist Requirement	Compliance in Manuscript	Section / Location	Approx Word Count (approximate)
Title and Abstract	1 - Title & Authors	Includes “case report” and major diagnosis / condition; complete author list and affiliations per Frontiers layout	“Probable European-Profile Borrelia-Associated Myocarditis In An Australian Patient With Immune Resolution Following Early Therapy: A Case Report.” Specifies the pathogen, phenotype, and geography. Authored by Katerina Mitsakos²˒⁵(ORCID), Pamela E. Heuer², Tiziana Beninati2, Daniel J. Polley⁴, Richard J. Schloeffel², and Bernard J. Hudson¹˒⁵ * (ORCID). affiations as listed). Total title = 15 word…	Title page	18 (Title) + 20 (Six Authors) - excluded
	2 - Keywords	5–8 keywords reflecting main topic	Australia; tick-borne disease; borreliosis; myocarditis; Lyme-like illness; immune signatures; serology; antimicrobial therapy	Keywords section accurate indexing for PubMed/Scopus (8 keywords)	8 (excluded)
	3 - Abstract	Structured (summary of background, case, outcome) ≤ 350 words	Background / Case Description / Conclusion present	Abstract	350 (excluded)
Introduction	4 - Introduction	Scientific context and rationale for report; literature gap.	Defines unmet diagnostic need in Australia and importance of immune profiling	Introduction	232	232
Case Presentation	5 - Patient Information and Presentation	De-identified demographics, medical history relevant to case	62-year-old male; travel, tick bite location, comorbidities summarised	Case Presentation & Clinical Course	765	765
	6 - Clinical Findings	Symptoms and physical examination at presentation	Detailed early-phase description of symptoms and cardiovascular physical examination findings (rhythm, murmur/rub/gallop assessment, oedema, JVP), consistent with CARE reporting expectations.
	7 - Timeline of Events	Chronological course of events and interventions	Timeline meets CARE visual requirement (Figure 1). (Therapy and Functional Outcomes), Figure 1; Case Presentation; Supplementary Table S1b
Methods	8 - Diagnostic Assessment; Challenges and Differential Diagnosis	Description of diagnostic methods, statistical analysis rationale, testing details, and interpretation	Serology, PCR, cytokine profiling per ISO 15189 and Polley et al. (2023); integration of HQS/KPS scores	Methods → Diagnostic Assessment + Diagnostic Challenges & Differential Diagnoses	506	511
		Description of diagnostic uncertainty and alternatives	Addresses lack of local Borrelia isolate, cross-reactivity risks, and exclusion of viral/autoimmune causes.
	9 - Therapeutic Intervention, Adherence and Tolerability	Type, dose, duration, rationale for treatment, and adherence verification	IV ceftriaxone 2 g × 28 days then oral doxycycline 100 mg bd × 90 days; adherence verified via records; tolerated well.	Methods → Therapeutic Intervention + Adherence and Tolerability
Results	10 - Clinical and Laboratory Outcomes	Objective outcomes; Functional , clinical and laboratory outcomes (Serology, Molecular Testing, and Immune Profiling); adverse events; adherence	HQS 47 to 18; KPS 70 to 100; EUROIMMUN IgG bands 9 → 2 (VlsE-dominant); cytokine normalisation; no adverse events. Refer Supplementary Tables S1–S4.	Laboratory Results; Follow-Up and Outcomes; Adherence and Tolerability	754	790
Discussion	11 - Discussion of Strengths & Limitations, Policy Implications for practice , Scientific context and Literature Integration	Interpretation; literature comparison; strengths & limitations; implications for practice; take-home lesson	Integrates findings with global literature (Polley, Ehrbar, Strle, Schuijt et al.); notes culture limitation; frames clinical implications for Australian DSCATT diagnostics and policy; ends with concise learning point on early recognition and immune monitoring. Early recognition, appropriate antimicrobial therapy, and integrated immune monitoring can prevent chronic immune dysregulation in tick-b…	Discussion; Strengths and Limitations	660
						663
Conclusion	12 - Take-away lesson	Conclusion and take-home lesson	Ends with concise lesson on early recognition and immune monitoring. Early recognition, appropriate antimicrobial therapy, and integrated immune monitoring can prevent chronic immune dysregulation in tick-borne disease.	Conclusion	65	65
Additional Elements	13 - Patient Perspective	Patient’s own experience or summary	Reports complete return to health and gratitude for care; consent for publication confirmed.	Patient Perspective	38 (excluded)	3026
	14 - Ethics and Consent	Ethical approval and informed consent for publication was obtained from HREC (29 Oct 2025) and the Participant (05 November 2025)	NSLHD HREC 2020/ETH03135; written consent obtained. Ethics approval: Exempt. The NSLHD Human Research Ethics Committee (HREC) reviewed the submission (22 Oct 2025) and confirmed that this case report does not constitute human research under the NHMRC National Statement (2025).	Ethics Statement: Ethics review determined the study to be exempt from full HREC review. Participant consent for publication.	92 (excluded)
	15 - Funding Statement and Conflict of Interest (COI)	Declaration of sources and potential bias	Supported by The Snow Foundation and NSWHP BCGR3 Grant Round 3; Eve Technologies analytical service acknowledged; no other conflicts.	Funding / COI Sections	19 (excluded)
	16 - Availability of Data and Supplementary Material	Statement on data sharing and supplementary content	Statement of de-identified data and supplementary materials available; Supp. Tables S1–S5 listed. All data underlying the findings are included within the article and supplementary material; additional de-identified data are available from the corresponding author upon reasonable request.	Data Availability Statement	37 (excluded)
	17. Author Contributions	Defined roles per Frontiers criteria	BJH and KM equal lead authors; others listed by contribution.	Author Contributions	64 (excluded)
	18. Acknowledgements	Institutional support	Snow Foundation, NSW Health Pathology, NSW Health State Biobank, RNSH (IDRU).	Acknowledgements	26 (excluded)
Formatting Note	Style note	Confirms Frontiers IMRaD sequence and word/figure limits (≤3,000 words main text; Abstract 350 words ≤ 4 figures/tables).	Verified Frontiers format. Main text 2996 words (excludes abstract 350 and non-counted sections). Includes 3 figures + 1 table (+ 6 supplementary tables and 2 figures).	Overall formatting summary – IMRaD sequence (Introduction, Methods, Results, Discussion, Conclusion). All sections including exclusions (e.g citations)	3026
This table summarizes compliance of the current manuscript with the CARE (Case Report) Checklist (2016), detailing how each required reporting element is addressed within the text. The table confirms that all major domains—including patient information, diagnostic assessment, intervention, outcomes, ethics, and data availability—are present and mapped to their respective sections in accordance wi…
Word-Count and Compliance Summary
Component	Word Count (approx.)	Frontiers Limit	Status
Main IMRaD text (excl. abstract, tables, refs)	3026	≤3,000	Slightly over
Abstract	350	≤ 350	Compliant
Figures + Tables	4	≤ 4	Compliant
Title + Authors	Excluded	Excluded	Correct
Total counted words (IMRaD + Abstract)	≈ 3,376	≤ 3, 500	Compliant
